# Supplementary material for: The genomes of the yaws bacterium, Treponema pallidum subsp. pertenue, of nonhuman primate and human origin are not genomically distinct
Source: PLoS Negl Trop Dis. 2023 Sep 13;17(9):e0011602. doi: 10.1371/journal.pntd.0011602 (PMC10499264; doi:10.1371/journal.pntd.0011602)
Supplement: S1 Table — (XLSX) [file pntd.0011602.s001.xlsx]

## Sheet: List1
	Total sequencing length	No. of sequence reads	Average coverage
POOL 1	744,734,493	4,959,093	2,853.75
POOL 1 - 11A	5,203,876	37.91	1,073.85
POOL 2	855,889,743	5,686,088	3,358.55
POOL 2 - 25A	1,624,370	11.179	281.62
POOL 3	1,130,603,007	7,509,998	4,419.23
POOL 4	924,281,199	6,149,469	2,447.06
