# Supplementary material for: The genomes of the yaws bacterium, Treponema pallidum subsp. pertenue, of nonhuman primate and human origin are not genomically distinct
Source: PLoS Negl Trop Dis. 2023 Sep 13;17(9):e0011602. doi: 10.1371/journal.pntd.0011602 (PMC10499264; doi:10.1371/journal.pntd.0011602)
Supplement: S2 Table — (XLSX) [file pntd.0011602.s002.xlsx]

## Sheet: List1
Genome	Type	Size	Gene	Coordinates	Coordinate in LMNP-1 (GenBank ac. no.)	Product
Fribourg Blanc	del	6 nt	TP0370	396,144 – 396,149	CP021113.1	hypothetical protein
Fribourg Blanc	del	42 nt	TP0548	593,794 – 593,835	CP021113.1	tetratricopeptide repeat containing proteina
Fribourg Blanc	ins	430 nt	TP0697	767,193 – 767,194	CP021113.1	putative membrane protein
Gauthier	del	9 nt	TP0259	271,469 – 271,477	CP021113.1	peptidoglycan-binding protein LysMa
Gauthier	del	303 nt	IGR TP0628-629	689,038 – 689,340	CP021113.1	n.a.
Gauthier	del	79 nt	TP0858	937,527 – 937,605	CP021113.1	putative lipoprotein
Samoa D	del	303 nt	TP0067	73,401 – 73,703	CP021113.1	tetratricopeptide repeat containing proteina
Kampung Dalan K363	del	2 nt	TP0367	391,310 – 391,311	CP021113.1	chromosome segregation protein SMC
n.a. not applicable; a according to Naqvi et al. [1].
Reference
1. Naqvi AAT, Shahbaaz M, Ahmad F, Hassan MI. Identification of Functional Candidates amongst Hypothetical Proteins of Treponema pallidum ssp. pallidum. Plos One. 2015;10: e0124177. doi:10.1371/journal.pone.0124177
