# Supplementary material for: The genomes of the yaws bacterium, Treponema pallidum subsp. pertenue, of nonhuman primate and human origin are not genomically distinct
Source: PLoS Negl Trop Dis. 2023 Sep 13;17(9):e0011602. doi: 10.1371/journal.pntd.0011602 (PMC10499264; doi:10.1371/journal.pntd.0011602)
Supplement: S1 Data — List of sequencing gaps and primers used for gap filling. Comparison of genomic features. A comparison of genomic features between TPE of human and nonhuman primate origin. Only genomic regions showing similar differences from other genomes and detected in two or more genomes are shown. Indels and sequence differences found only in single genomes are not displayed. Shaded cells indicate the same sequence variant. Overview of strains (phylogeny). Details of the strains used for phylogenetic analysis. (XLSX) [file pntd.0011602.s005.xlsx]

## Sheet: List of gaps + primers
Gap start (LMNP-1)	Gap end (LMNP-1)	Gap length	Sample	Gap 1st gene	Gap last gene	Left primer (5' to 3')	Right primer (5' to 3')	Left primer name	Right primer name	Amplicon length	Region number
152655	153791	1137	6RUM2090716_S15	TPELMNP1_0131	TPELMNP1_0131	AAGATGTCGTTGTTGACTGC	CGACTTAATGGCAACTTCCT	12F-4668	12R-9520	4816	8
158186	158187	2	6RUM2090716_S15	TPELMNP1_0136	TPELMNP1_0136	GTCGCCGTCTATTCCGGG	AGGGGTACGTGGTGACCA	Bab11-L	Bab11-R	547	11
331815	333715	1901	6RUM2090716_S15	TPELMNP1_0314	TPELMNP1_0316	GGGCGCCTTCCGACAGGACCCG	GCATAACCAGAAGCAGCACA	Bab22-LinOutL-new	Bab22-LinOutR	2630	22
334442	335955	1514	6RUM2090716_S15	TPELMNP1_0317	TPELMNP1_0317	GAAGACGCAAGCTCTACTGC	TTGTCTCGAAGGAGATAGTGGTTCC	Bab24-LinOutL	Bab24-LinOutR	3822	24
462916	463174	256	6RUM2090716_S15	TPELMNP1_0433	TPELMNP1_0433	CGTTTGGTTTCCCCTTTGTC	CATACGAAGCAGCCATCCCAC	32Brep-F1	32Brep-R1	*	29
499180	499406	227	6RUM2090716_S15	TPELMNP1_0470	TPELMNP1_0470	ACCGCTACAAAGAGGATAGG	GCTCTTTCTTTGTGCGTAGA	Bab32-LinOutL	Bab32-LinOutR	*	32
675357	675391	35	6RUM2090716_S15	TPELMNP1_0621	TPELMNP1_0621	CCGCTTTCGGGACGATGA	GCTCCTCCTCGTGCACTG	Bab43-outL	Bab43-outR	4946	43
1062457	1062457	1	6RUM2090716_S15	TPELMNP1_0976	TPELMNP1_0976	CGCGCACCCGAAACAAAA	CGCTTACCTTGCAGGGCT	Bab73-L	Bab73-R	668	73
134916	134968	53	7SNM5081115_S11	TPELMNP1_0117	TPELMNP1_0117	TTATCAGCCTGAATCGTATGTCCC	GAGACTGCAACAATGGCTCT	Bab6-LinOutL	Bab6-LinOutR	4834	6
152357	153820	1464	7SNM5081115_S11	TPELMNP1_0131	TPELMNP1_0131	AAGATGTCGTTGTTGACTGC	CGACTTAATGGCAACTTCCT	12F-4668	12R-9520	4816	8
329369	329486	118	7SNM5081115_S11	TPELMNP1_0313	TPELMNP1_0313	··	··	··	··	··	22p **
331741	333183	1443	7SNM5081115_S11	TPELMNP1_0314	TPELMNP1_0316	··	··	··	··	··	22 **
334429	336037	1609	7SNM5081115_S11	TPELMNP1_0317	TPELMNP1_0317	GAAGACGCAAGCTCTACTGC	TTGTCTCGAAGGAGATAGTGGTTCC	Bab24-LinOutL	Bab24-LinOutR	3822	24
462908	463181	274	7SNM5081115_S11	TPELMNP1_0433	TPELMNP1_0433	CGTTTGGTTTCCCCTTTGTC	CATACGAAGCAGCCATCCCAC	32Brep-F1	32Brep-R1	*	29
499164	499513	350	7SNM5081115_S11	TPELMNP1_0470	TPELMNP1_0470	ACCGCTACAAAGAGGATAGG	GCTCTTTCTTTGTGCGTAGA	Bab32-LinOutL	Bab32-LinOutR	*	32
674208	674806	599	7SNM5081115_S11	TPELMNP1_0620	TPELMNP1_0620	CCGCTTTCGGGACGATGA	GCTCCTCCTCGTGCACTG	Bab43-outL	Bab43-outR	4946	43
1127954	1128199	246	7SNM5081115_S11	TPELMNP1_1032	TPELMNP1_1033	ACCTTTGTGTGCGGCCTT	GTCACTGAGCCCCAGCTG	SK599	SK665	836	75
135344	136700	1356	18NCF8220317_S8_R1	TPELMNP1_0117	intergen_0117/0118	TTATCAGCCTGAATCGTATGTCCC	GAGACTGCAACAATGGCTCT	ES42F	TPI-11A-R	4834	6 ***
135344	136700	1356	18NCF8220317_S8_R1	TPELMNP1_0117	intergen_0117/0118	GCCGATTGCAGGTAGAAAAT	ACAACTTGCGTATGCAGCAC	11A_inF_E	TP0114_XLR_Petra	3418
231161	232232	1071	18NCF8220317_S8_R1	intergen_0225/r0001	TPELMNP1_r0001	AGGTTATACCCCCACGGAAG	AGAGAGTATCGCACGCTTCG	SDTP0223-224L	SDTP0228-229R	9274	13
233586	235609	2023	18NCF8220317_S8_R1	TPELMNP1_r0002	TPELMNP1_r0002	AGCTGCGAAAAGCCTCGG	GCTCCTTCGCGGGAAAGT	Bab15-outL	Bab15-outR	3033	15 ****
332071	332997	926	18NCF8220317_S8_R1	TPELMNP1_0314	TPELMNP1_0316	GGGCGCCTTCCGACAGGACCCG	GCATAACCAGAAGCAGCACA	Bab22-LinOutL-new	Bab22-LinOutR	2630	22 *****
333288	334048	760	18NCF8220317_S8_R1	TPELMNP1_0316	intergen_0316/0317	GGGCGCCTTCCGACAGGACCCG	GCATAACCAGAAGCAGCACA	Bab22-LinOutL-new	Bab22-LinOutR	2630	22 *****
334348	334400	52	18NCF8220317_S8_R1	TPELMNP1_0317	TPELMNP1_0317	GGGCGCCTTCCGACAGGACCCG	GCATAACCAGAAGCAGCACA	Bab22-LinOutL-new	Bab22-LinOutR	2630	22 *****
334443	336383	1940	18NCF8220317_S8_R1	TPELMNP1_0317	intergen_0317/0319	GAAGACGCAAGCTCTACTGC	TTGTCTCGAAGGAGATAGTGGTTCC	Bab24-LinOutL	Bab24-LinOutR	3822	24
462907	463010	103	18NCF8220317_S8_R1	TPELMNP1_0433	TPELMNP1_0433	ACACTGCTGTTGAAATTAGC	GAGCATTGTCCACCGTTACG	Bab29-LinOutL	Bab29-LinOutR	*	29
499188	499406	218	18NCF8220317_S8_R1	TPELMNP1_0470	TPELMNP1_0470	ACCGCTACAAAGAGGATAGG	GCTCTTTCTTTGTGCGTAGA	Bab32-LinOutL	Bab32-LinOutR	*	32
674212	674956	744	18NCF8220317_S8_R1	TPELMNP1_0620	intergen_0620/0621	CACCCGAGTAGCACCACTTT	GACGCACGCAGGTTCTGTATAG	Bab42-LinOutL	Bab42-LinOutR	3495	42
675104	677284	2180	18NCF8220317_S8_R1	TPELMNP1_0621	intergen_0621/0622	CCGCTTTCGGGACGATGA	GCTCCTCCTCGTGCACTG	Bab43-outL	Bab43-outR	4946	43
976543	976548	5	18NCF8220317_S8_R1	TPELMNP1_0897	TPELMNP1_0897	TGGTCGGATAGGAATTTTCG	CACTCCAATCACCCGAAACT	67B-B_newF	67B-R	4443	61
976553	976560	7	18NCF8220317_S8_R1	TPELMNP1_0897	TPELMNP1_0897	TGGTCGGATAGGAATTTTCG	CACTCCAATCACCCGAAACT	67B-B_newF	67B-R	4443	61
976979	976980	2	18NCF8220317_S8_R1	TPELMNP1_0897	TPELMNP1_0897	TGGTCGGATAGGAATTTTCG	CACTCCAATCACCCGAAACT	67B-B_newF	67B-R	4443	61
135953	136742	790	19LMF8280815_S2_R1	TPELMNP1_0117	intergen_0117/0118	ATTCAGAATTTGAGGCATTG	ACAACTTGCGTATGCAGCAC	TP0117-XL-F-new	TP0117-XL-R	3215	6
152214	154191	1679	19LMF8280815_S2_R1	TPELMNP1_0130	intergen_0131/0133	AAGATGTCGTTGTTGACTGC	ATGAGGAAGAAGAGGAGCTG	12F-4668	12R-8808	4101	8
154214	154232	19	19LMF8280815_S2_R1	intergen_0131/0133	intergen_0131/0133	AAGATGTCGTTGTTGACTGC	ATGAGGAAGAAGAGGAGCTG	12F-4668	12R-8808	4101	8
158186	158188	3	19LMF8280815_S2_R1	TPELMNP1_0136	TPELMNP1_0136	GTCGCCGTCTATTCCGGG	AGGGGTACGTGGTGACCA	Bab11-L	Bab11-R	547	11
158458	158469	12	19LMF8280815_S2_R1	TPELMNP1_0136	TPELMNP1_0136	GTCGCCGTCTATTCCGGG	AGGGGTACGTGGTGACCA	Bab11-L	Bab11-R	547	11
225051	225055	5	19LMF8280815_S2_R1	TPELMNP1_0219	TPELMNP1_0219	CGCGACGCCGATGAGTAT	CTCCTGTTTCTCGCGGGG	Bab12-L	Bab12-R	695	12
225194	225214	21	19LMF8280815_S2_R1	TPELMNP1_0219	TPELMNP1_0219	CGCGACGCCGATGAGTAT	CTCCTGTTTCTCGCGGGG	Bab12-L	Bab12-R	695	12
233093	235847	2755	19LMF8280815_S2_R1	TPELMNP1_r0002	TPELMNP1_r0002	AGCTGCGAAAAGCCTCGG	GCTCCTTCGCGGGAAAGT	Bab15-outL	Bab15-outR	3033	15 ****
275385	275401	17	19LMF8280815_S2_R1	TPELMNP1_r0002	TPELMNP1_r0002	··	··	··	··	··	16p **
329036	329079	44	19LMF8280815_S2_R1	TPELMNP1_0312a	TPELMNP1_0312a/0313	TTCCGAGCCATATCTGCGTACT	CAAACACCGGCCGCAGAACATTAAACG	Bab20-LinOutL	Bab20-LinOutR	5757	20
335620	336384	765	19LMF8280815_S2_R1	TPELMNP1_0317	intergen_0317/0319	GAAGACGCAAGCTCTACTGC	TTGTCTCGAAGGAGATAGTGGTTCC	Bab24-LinOutL	Bab24-LinOutR	3822	24
373707	373784	78	19LMF8280815_S2_R1	intergen_0346/0347	TPELMNP1_0347	TTCAGGCGTTGCGATGGT	TCAACAGGAGCAGGAGTCCT	Bab26-L	SDTP0347-348R	1787	26
379325	379350	26	19LMF8280815_S2_R1	TPELMNP1_0353	TPELMNP1_0353	TGATGACCGCGCACAGTT	AAGAGCCTACCGGAGGGG	Bab28-L	Bab28-R	599	28
462958	463190	233	19LMF8280815_S2_R1	TPELMNP1_0433	TPELMNP1_0433	ACACTGCTGTTGAAATTAGC	GAGCATTGTCCACCGTTACG	Bab29-LinOutL	Bab29-LinOutR	*	29
499156	499557	402	19LMF8280815_S2_R1	TPELMNP1_0470	TPELMNP1_0470	ACCGCTACAAAGAGGATAGG	GCTCTTTCTTTGTGCGTAGA	Bab32-LinOutL	Bab32-LinOutR	*	32
564148	564150	3	19LMF8280815_S2_R1	TPELMNP1_0521	TPELMNP1_0521	GGAGTACTCGGTGGTGCG	CGCACCCACTGAATTGCG	Bab34-L	Bab34-R	579	34
568310	568379	70	19LMF8280815_S2_R1	TPELMNP1_0524	TPELMNP1_0524	CGCGTAACTTTCGCACCG	CCCCAATAAGGCCACGCA	Bab35-L	Bab35-R	644	35
629160	629179	20	19LMF8280815_S2_R1	TPELMNP1_0577	TPELMNP1_0577	CCCGCCTGTACGCCTATG	TGAAGCTGAACAGCGCGA	Bab41-L	Bab41-R	662	41
672467	672491	25	19LMF8280815_S2_R1	TPELMNP1_0619	TPELMNP1_0619	CCGCTTTCGGGACGATGA	GCTCCTCCTCGTGCACTG	Bab43-outL	Bab43-outR	4946	43 *****
672511	677294	4784	19LMF8280815_S2_R1	TPELMNP1_0619	intergen_0621/0622	CCGCTTTCGGGACGATGA	GCTCCTCCTCGTGCACTG	Bab43-outL	Bab43-outR	4946	43 *****
785412	785429	18	19LMF8280815_S2_R1	TPELMNP1_0714	TPELMNP1_0714	CTGCAATACGCGTCGCAC	CCCGATAGCAACCTGCGT	Bab49-L	Bab49-R	539	49
938488	938504	17	19LMF8280815_S2_R1	TPELMNP1_0859	TPELMNP1_0859	ACCGAAGGTCATGGCACG	CGGACTCCCGCGTTATCC	Bab58-L	Bab58-R	676	58
976542	976548	7	19LMF8280815_S2_R1	TPELMNP1_0897	TPELMNP1_0897	TGGTCGGATAGGAATTTTCG	CACTCCAATCACCCGAAACT	67B-B_newF	67B-R	4443	61
976553	976560	8	19LMF8280815_S2_R1	TPELMNP1_0897	TPELMNP1_0897	TGGTCGGATAGGAATTTTCG	CACTCCAATCACCCGAAACT	67B-B_newF	67B-R	4443	61
1052411	1052411	1	19LMF8280815_S2_R1	TPELMNP1_0967	TPELMNP1_0967	GTAAAGCGGGTGTCAAGACG	CTAATGGCTCGCTCCAGAAC	TPI-71-F15	TPI71-AR	4517	70
1062454	1062467	14	19LMF8280815_S2_R1	TPELMNP1_0976	TPELMNP1_0976	CGCGCACCCGAAACAAAA	CGCTTACCTTGCAGGGCT	Bab73-L	Bab73-R	668	73
1088698	1088732	35	19LMF8280815_S2_R1	TPELMNP1_0999	TPELMNP1_0999	TTACGGGCAGAAAGCGCA	CGGGTCTTTGCCGTCTGT	Bab74-L	Bab74-R	610	74
136724	136724	1	22LMF5290815_S2	intergen_0117/0118	intergen_0117/0118	GCCGATTGCAGGTAGAAAAT	ACAACTTGCGTATGCAGCAC	SDTP0116L	TP0117_XLR_Petra	3418	6
136739	136739	1	22LMF5290815_S2	intergen_0117/0118	intergen_0117/0118	GCCGATTGCAGGTAGAAAAT	ACAACTTGCGTATGCAGCAC	SDTP0116L	TP0117_XLR_Petra	3418	6
152732	153920	1189	22LMF5290815_S2	TPELMNP1_0131	TPELMNP1_0131	AAGATGTCGTTGTTGACTGC	CGACTTAATGGCAACTTCCT	12F-4668	12R-9520	4816	8
329357	329549	193	22LMF5290815_S2	TPELMNP1_0313	TPELMNP1_0313	TTCCGAGCCATATCTGCGTACT	CAAACACCGGCCGCAGAACATTAAACG	Bab20-LinOutL	Bab20-LinOutR	5757	20
331687	333825	2139	22LMF5290815_S2	TPELMNP1_0314	TPELMNP1_0316	··	··	··	··	··	22 **
462992	463096	101	22LMF5290815_S2	TPELMNP1_0433	TPELMNP1_0433	CGTTTGGTTTCCCCTTTGTC	CATACGAAGCAGCCATCCCAC	32Brep-F1	32Brep-R1	*	29
499138	499453	316	22LMF5290815_S2	TPELMNP1_0470	TPELMNP1_0470	ACCGCTACAAAGAGGATAGG	GCTCTTTCTTTGTGCGTAGA	Bab32-LinOutL	Bab32-LinOutR	*	32
674212	674746	535	22LMF5290815_S2	TPELMNP1_0620	TPELMNP1_0620	CACCCGAGTAGCACCACTTT	GACGCACGCAGGTTCTGTATAG	SK565	SK631	3495	42
675216	676964	1749	22LMF5290815_S2	TPELMNP1_0621	TPELMNP1_0621	CCGCTTTCGGGACGATGA	GCTCCTCCTCGTGCACTG	Bab43-outL	Bab43-outR	4946	43
977074	977076	3	22LMF5290815_S2	TPELMNP1_0897	TPELMNP1_0897	TGGTCGGATAGGAATTTTCG	AGTACCCCGCTGACAATCAC	TP0897-XL-F	TP0897-XL-R	3340	61
1062451	1062451	1	22LMF5290815_S2	TPELMNP1_0976	TPELMNP1_0976	··	··	··	··	··	73 **
1128084	1128281	198	22LMF5290815_S2	TPELMNP1_1032	TPELMNP1_1033	ACCTTTGTGTGCGGCCTT	GTCACTGAGCCCCAGCTG	SK599	SK665	836	75
134911	134968	58	24SNM5151115_S12	TPELMNP1_0117	TPELMNP1_0117	TTATCAGCCTGAATCGTATGTCCC	GAGACTGCAACAATGGCTCT	Bab6-LinOutL	Bab6-LinOutR	4834	6
152357	153853	1497	24SNM5151115_S12	TPELMNP1_0131	TPELMNP1_0131	AAGATGTCGTTGTTGACTGC	CGACTTAATGGCAACTTCCT	12F-4668	12R-9520	4816	8
231401	232554	1154	24SNM5151115_S12	TPELMNP1_r0001	TPELMNP1_r0001	··	··	··	··	··	13 **
233303	235899	2597	24SNM5151115_S12	TPELMNP1_r0002	TPELMNP1_r0002	AGCTGCGAAAAGCCTCGG	GCTCCTTCGCGGGAAAGT	Bab15-outL	Bab15-outR	3033	15 ****
329369	329516	148	24SNM5151115_S12	TPELMNP1_0313	TPELMNP1_0313	TTCCGAGCCATATCTGCGTACT	CAAACACCGGCCGCAGAACATTAAACG	Bab20-LinOutL	Bab20-LinOutR	5757	20
331698	333724	2027	24SNM5151115_S12	TPELMNP1_0314	TPELMNP1_0316	··	··	··	··	··	22 **
463009	463180	172	24SNM5151115_S12	TPELMNP1_0433	TPELMNP1_0433	CGTTTGGTTTCCCCTTTGTC	CATACGAAGCAGCCATCCCAC	32Brep-F1	32Brep-R1	*	29
499170	499286	117	24SNM5151115_S12	TPELMNP1_0470	TPELMNP1_0470	ACCGCTACAAAGAGGATAGG	GCTCTTTCTTTGTGCGTAGA	Bab32-LinOutL	Bab32-LinOutR	*	32
674208	674888	681	24SNM5151115_S12	TPELMNP1_0620	TPELMNP1_0620	CACCCGAGTAGCACCACTTT	GACGCACGCAGGTTCTGTATAG	SK565	SK631	3495	42
675092	676983	1892	24SNM5151115_S12	TPELMNP1_0621	TPELMNP1_0621	CCGCTTTCGGGACGATGA	GCTCCTCCTCGTGCACTG	Bab43-outL	Bab43-outR	4946	43
976977	976987	11	24SNM5151115_S12	TPELMNP1_0897	TPELMNP1_0897	TGGTCGGATAGGAATTTTCG	AGTACCCCGCTGACAATCAC	TP0897-XL-F	TP0897-XL-R	3340	61
977075	977080	6	24SNM5151115_S12	TPELMNP1_0897	TPELMNP1_0897	TGGTCGGATAGGAATTTTCG	AGTACCCCGCTGACAATCAC	TP0897-XL-F	TP0897-XL-R	3340	61
977092	977094	3	24SNM5151115_S12	TPELMNP1_0897	TPELMNP1_0897	TGGTCGGATAGGAATTTTCG	AGTACCCCGCTGACAATCAC	TP0897-XL-F	TP0897-XL-R	3340	61
1127958	1128136	179	24SNM5151115_S12	TPELMNP1_1032	TPELMNP1_1032	ACCTTTGTGTGCGGCCTT	GTCACTGAGCCCCAGCTG	SK599	SK665	836	75
152532	152638	107	32LMM2190317_S5_R1	TPELMNP1_0131	TPELMNP1_0131	AAGCTAAACGAGCCTCCACA	GTGTGGAGCGAAAAAACGTATGA	TP0131-XL-F	ES-50F	5387	8
152697	154151	1455	32LMM2190317_S5_R1	TPELMNP1_0131	intergen_0131/0133	AAGCTAAACGAGCCTCCACA	GTGTGGAGCGAAAAAACGTATGA	TP0131-XL-F	ES-50F	5387	8
279561	280660	1100	32LMM2190317_S5_R1	intergen_0265/r0004	TPELMNP1_r0004	ACAAGTGAGCGAAGCGTTTT	TTAGGGTGGGGTGTGAAGTT	Bab16-LinOutL	Bab13+16-LinOutR	2290	16
282023	283833	1811	32LMM2190317_S5_R1	TPELMNP1_r0005	TPELMNP1_r0005	TGGTAAGGAGGGTGAAGTCG	TGAGTTTTCAGGGACGGTTC	cdc_TP0267_Fseq	cdc_TP0267_Rseq	3622	17
332071	334046	1976	32LMM2190317_S5_R1	TPELMNP1_0314	intergen_0316/0316	GGGCGCCTTCCGACAGGACCCG	GCATAACCAGAAGCAGCACA	Bab22-LinOutL-new	Bab22-LinOutR	2630	22 *****
334484	334485	2	32LMM2190317_S5_R1	TPELMNP1_0317	TPELMNP1_0317	GGGCGCCTTCCGACAGGACCCG	GCATAACCAGAAGCAGCACA	Bab22-LinOutL-new	Bab22-LinOutR	2630	22 *****
334568	334582	15	32LMM2190317_S5_R1	TPELMNP1_0317	TPELMNP1_0317	GAAGACGCAAGCTCTACTGC	TTGTCTCGAAGGAGATAGTGGTTCC	Bab24-LinOutL	Bab24-LinOutR	3822	24
334632	335492	861	32LMM2190317_S5_R1	TPELMNP1_0317	TPELMNP1_0317	GAAGACGCAAGCTCTACTGC	TTGTCTCGAAGGAGATAGTGGTTCC	Bab24-LinOutL	Bab24-LinOutR	3822	24
336379	336379	1	32LMM2190317_S5_R1	TPELMNP1_0319	TPELMNP1_0319	GAAGACGCAAGCTCTACTGC	TTGTCTCGAAGGAGATAGTGGTTCC	Bab24-LinOutL	Bab24-LinOutR	3822	24
462942	463070	129	32LMM2190317_S5_R1	TPELMNP1_0433	TPELMNP1_0433	AGCGTGATCCTCTGTCATCC	TTGGGAGCTGAGTTGGAAAC	TP_arp_S_Harper2008	TP_arp_AS_Harper2008	*	29
499184	499406	223	32LMM2190317_S5_R1	TPELMNP1_0470	TPELMNP1_0470	ACCGCTACAAAGAGGATAGG	GCTCTTTCTTTGTGCGTAGA	Bab32-LinOutL	Bab32-LinOutR	*	32
675109	677284	2176	32LMM2190317_S5_R1	TPELMNP1_0621	intergen_0621/0622	CCGCTTTCGGGACGATGA	GCTCCTCCTCGTGCACTG	Bab43-outL	Bab43-outR	4946	43
976548	976549	2	32LMM2190317_S5_R1	TPELMNP1_0897	TPELMNP1_0897	TGGTCGGATAGGAATTTTCG	CACTCCAATCACCCGAAACT	67B-B_newF	67B-R	4443	61
976975	976980	6	32LMM2190317_S5_R1	TPELMNP1_0897	TPELMNP1_0897	TGGTCGGATAGGAATTTTCG	CACTCCAATCACCCGAAACT	67B-B_newF	67B-R	4443	61
134940	134962	22	34LMM2190317_S6_R1	TPELMNP1_0117	TPELMNP1_0117	TTATCAGCCTGAATCGTATGTCCC	GAGACTGCAACAATGGCTCT	Bab6-LinOutL	Bab6-LinOutR	4834	6
152516	153825	1309	34LMM2190317_S6_R1	TPELMNP1_0131	TPELMNP1_0131	AAGCTAAACGAGCCTCCACA	GTGTGGAGCGAAAAAACGTATGA	TP0131-XL-F	ES-50F	5387	8
233708	235481	1773	34LMM2190317_S6_R1	TPELMNP1_r0002	TPELMNP1_r0002	AGCTGCGAAAAGCCTCGG	GCTCCTTCGCGGGAAAGT	Bab15-outL	Bab15-outR	3033	15 ****
329048	329062	14	34LMM2190317_S6_R1	TPELMNP1_0312a	TPELMNP1_0312a	TTCCGAGCCATATCTGCGTACT	CAAACACCGGCCGCAGAACATTAAACG	Bab20-LinOutL	Bab20-LinOutR	5757	20
332121	333687	1566	34LMM2190317_S6_R1	TPELMNP1_0314	TPELMNP1_0316	GGGCGCCTTCCGACAGGACCCG	GCATAACCAGAAGCAGCACA	Bab22-LinOutL-new	Bab22-LinOutR	2630	22
333759	333787	28	34LMM2190317_S6_R1	TPELMNP1_0316	TPELMNP1_0316	GGGCGCCTTCCGACAGGACCCG	GCATAACCAGAAGCAGCACA	Bab22-LinOutL-new	Bab22-LinOutR	2630	22
333792	333814	22	34LMM2190317_S6_R1	TPELMNP1_0316	TPELMNP1_0316	GGGCGCCTTCCGACAGGACCCG	GCATAACCAGAAGCAGCACA	Bab22-LinOutL-new	Bab22-LinOutR	2630	22
333838	333850	12	34LMM2190317_S6_R1	TPELMNP1_0316	TPELMNP1_0316	GGGCGCCTTCCGACAGGACCCG	GCATAACCAGAAGCAGCACA	Bab22-LinOutL-new	Bab22-LinOutR	2630	22
334446	334479	33	34LMM2190317_S6_R1	TPELMNP1_0317	TPELMNP1_0317	GAAGACGCAAGCTCTACTGC	TTGTCTCGAAGGAGATAGTGGTTCC	Bab24-LinOutL	Bab24-LinOutR	3822	24
334494	334516	22	34LMM2190317_S6_R1	TPELMNP1_0317	TPELMNP1_0317	GAAGACGCAAGCTCTACTGC	TTGTCTCGAAGGAGATAGTGGTTCC	Bab24-LinOutL	Bab24-LinOutR	3822	24
334549	334609	60	34LMM2190317_S6_R1	TPELMNP1_0317	TPELMNP1_0317	GAAGACGCAAGCTCTACTGC	TTGTCTCGAAGGAGATAGTGGTTCC	Bab24-LinOutL	Bab24-LinOutR	3822	24
334630	334658	28	34LMM2190317_S6_R1	TPELMNP1_0317	TPELMNP1_0317	GAAGACGCAAGCTCTACTGC	TTGTCTCGAAGGAGATAGTGGTTCC	Bab24-LinOutL	Bab24-LinOutR	3822	24
334667	336383	1716	34LMM2190317_S6_R1	TPELMNP1_0317	intergen_0317/0319	GAAGACGCAAGCTCTACTGC	TTGTCTCGAAGGAGATAGTGGTTCC	Bab24-LinOutL	Bab24-LinOutR	3822	24
462906	463070	164	34LMM2190317_S6_R1	TPELMNP1_0433	TPELMNP1_0433	AGCGTGATCCTCTGTCATCC	TTGGGAGCTGAGTTGGAAAC	TP_arp_S_Harper2008	TP_arp_AS_Harper2008	*	29
499182	499406	224	34LMM2190317_S6_R1	TPELMNP1_0470	TPELMNP1_0470	ACCGCTACAAAGAGGATAGG	GCTCTTTCTTTGTGCGTAGA	Bab32-LinOutL	Bab32-LinOutR	*	32
674212	674921	709	34LMM2190317_S6_R1	TPELMNP1_0620	TPELMNP1_0620	CACCCGAGTAGCACCACTTT	GACGCACGCAGGTTCTGTATAG	Bab42-LinOutL	Bab42-LinOutR	3495	42
675102	677283	2181	34LMM2190317_S6_R1	TPELMNP1_0621	intergen_0621/0622	CCGCTTTCGGGACGATGA	GCTCCTCCTCGTGCACTG	Bab43-outL	Bab43-outR	4946	43
976543	976548	5	34LMM2190317_S6_R1	TPELMNP1_0897	TPELMNP1_0897	GCCGGCGCAAAAATTCCA	ACTTGCTGTGGTTTGCTCCT	Bab61OutL	Bab61Int2R	969	61
976553	976560	7	34LMM2190317_S6_R1	TPELMNP1_0897	TPELMNP1_0897	GCCGGCGCAAAAATTCCA	ACTTGCTGTGGTTTGCTCCT	Bab61OutL	Bab61Int2R	969	61
1062454	1062457	3	34LMM2190317_S6_R1	TPELMNP1_0976	TPELMNP1_0976	CGCGCACCCGAAACAAAA	CGCTTACCTTGCAGGGCT	Bab73-L	Bab73-R	668	73
* length of the region depends on the number of repetitions
** region solved by separate assembly of the short reads
*** region amplified using nested PCR
**** region amplifies two copies of the same gene
***** gap outside of amplified region solved by assembly of the short reads

## Sheet: Comparison of genomic features
TPE isolate	Acc. No.	Origin	Year of isolation	Source	TP0067	tprCa	tprDb	TP0136	rrn operonsg	TP0304 repeats (19 nt)	TP0326	TP0433 (arp) repeats (60 nt)	TP0462	TP0470 repeats (24 nt)	IGR TP0488-9 repeats (6 nt)	TP0548	TP0967 repeats (9 nt)
Gauthier	CP002376	Africa	1963 [4]	Human	··	··	tprD	del 33nt in repetition	Ala/Ile	1	··	10	··	25	3	··	3
CDC-1	CP024750	Africa	1980 [5]	Human	··	··	tprD	del 3ntc	Ile/Ala	1	··	6	··	23	3	··	2
CDC-2	CP002375	Africa	1980 [5]	Human	··	··	tprD2	··	Ala/Ile	1	··	4	··	37	3	··	3
CDC-2575	CP020366	Africa	1980 [5]	Human	··	··	tprD	del 3ntc	Ile/Ala	1	··	6	··	23	3	··	2
Ghana-051	CP020365	Africa	1988 [6]	Human	··	··	tprD	del 3ntc	Ile/Ala	1	··	6	··	23	3	··	2
Samoa D	CP002374	Polynesia	1953 [7]	Human	··	··	tprD2	del 33nt in repetition	Ile/Ala	1	··	12	··	12	3	··	1
Kampung Dalan K363	CP024088	Indonesia	1988 [8]	Human	··	··	tprD2	r5r2r3d	Ile/Ala	1	del 9nt	4	··	35	4	··	2
Sei Geringging K403	CP024089	Indonesia	1988 [8]	Human	··	··	tprD2	r5r2r3	Ile/Ala	1	del 9nt	2	··	28	4	··	1
Fribourg-Blanc	CP003902	Africa	1966 [9, 10]	P. papio	··	··	tprD2	··	Ala/Ile	1	··	15	··	22	3	··	3
LMNP-1	CP021113	Africa	2007 [11]	P. anubis	del 9nt	··	tprD	··	Ala/Ile	1	··	9	del 9nt	25	3	··	3
6RUM2090716	CP094202	Africa	2016 [12]	C. pygerythrus	del 9nt	··	tprD	del 3nte, del 33nt in repetition	Ala/Ile	2	··	11	··	41	3	··	3
7SNM5081115	CP094296	Africa	2015 [12]	P. anubis	del 9nt	··	tprD2	··	Ile/Ala	1	··	9	··	33	3	··	2
18NCF8220317	CP094297	Africa	2017 [12]	P. anubis	del 9nt	del 12nt	tprD	··	Ala/Ile	3	··	8	··	22	3	del 15nt	3
19LMF8280815	CP094268	Africa	2015 [12]	P. anubis	del 9nt	··	tprD	del 3ntf	Ala/Ile	1	··	9	del 9nt	30	3	··	3
22LMF5290815	CP094485	Africa	2015 [12]	P. anubis	del 9nt	ins 12nt	tprD	del 3ntf	Ile/Ala	1	··	18	del 9nt	39	3	··	3
24SNM5151115	CP094486	Africa	2015 [12]	P. anubis	del 9nt	··	tprD2	··	Ala/Ile	2	··	14	··	40	3	··	3
32LMM2190317	CP094487	Africa	2017 [12]	C. pygerythrus	del 9nt	··	tprD2	··	Ala/Ile	3	··	16	··	20	3	··	3
34LMM2190317	CP094488	Africa	2017 [12]	C. pygerythrus	del 9nt	del 12nt	tprD2	··	Ala/Ile	3	··	16	··	37	3	del 15nt	3
a - see also Fig 2
b - according to Centurion-Lara et al. [1]
c,e,f - different positions in the TP0136 gene
d - according to Strouhal et al. [2]
g - according to Čejková et al. [3]
Reference
1. Centurion-Lara A, Giacani L, Godornes C, Molini BJ, Reid TB, Lukehart SA. Fine Analysis of Genetic Diversity of the tpr Gene Family among Treponemal Species, Subspecies and Strains. PLOS Neglected Tropical Diseases. 2013;7: e2222. doi:10.1371/journal.pntd.0002222
2. Strouhal M, Mikalová L, Havlíčková P, Tenti P, Čejková D, Rychlík I, et al. Complete genome sequences of two strains of Treponema pallidum subsp. pertenue from Ghana, Africa: Identical genome sequences in samples isolated more than 7 years apart. PLoS Negl Trop Dis. 2017;11: e0005894. doi:10.1371/journal.pntd.0005894
3. Čejková D, Zobaníková M, Pospíšilová P, Strouhal M, Mikalová L, Weinstock GM, et al. Structure of rrn operons in pathogenic non-cultivable treponemes: sequence but not genomic position of intergenic spacers correlates with classification of Treponema pallidum and Treponema paraluiscuniculi strains. J Med Microbiol. 2013;62: 196–207. doi:10.1099/jmm.0.050658-0
4. Gastinel P, Vaisman A, Hamelin A, Dunoyer F. [Study of a recently isolated strain of Treponema pertenue]. Prophyl Sanit Morale. 1963 Jul 1;35:182–8.
5. Liska SL, Perine PL, Hunter EF, Crawford JA, Feeley JC. Isolation and transportation of Treponema pertenue in golden hamsters. Current Microbiology. 1982;7: 41–43. doi:10.1007/BF01570978
6. Engelkens HJ, Oranje AP, Stolz E. Early yaws, imported in The Netherlands. Genitourinary Medicine. 1989;65. doi:https://doi.org/10.1136/sti.65.5.316
7. Turner TB, Hollander DH. Biology of the treponematoses. Geneva: World Health Organization; 1957. Available: https://apps.who.int/iris/handle/10665/41677
8. Noordhoek GT, Engelkens HJH, Judanarso J, van der Stek J, Aelbers GN, van der Sluis JJA, et al. Yaws in West Sumatra, Indonesia: Clinical manifestations, serological findings and characterisation of new Treponema isolates by DNA probes. Eur J Clin Microbiol Infect Dis. 1991;10: 12–19. doi:10.1007/BF01967091
9. Fribourg-Blanc A, Mollaret HH, Niel G. [Serologic and microscopic confirmation of treponemosis in Guinea baboons]. Bull Soc Pathol Exot Filiales. 1966;59: 54–59.
10. Fribourg-Blanc A, Mollaret HH. Natural treponematosis of the African primate. Primates Med. 1969;3: 113–121.
11. Knauf S, Gogarten JF, Schuenemann VJ, De Nys HM, Düx A, Strouhal M, et al. Nonhuman primates across sub-Saharan Africa are infected with the yaws bacterium Treponema pallidum subsp. pertenue. Emerg Microbes Infect. 2018;7: 1–4. doi:10.1038/s41426-018-0156-4
12. Chuma IS, Roos C, Atickem A, Bohm T, Anthony Collins D, Grillová L, et al. Strain diversity of Treponema pallidum subsp. pertenue suggests rare interspecies transmission in African nonhuman primates. Sci Rep. 2019;9: 14243. doi:10.1038/s41598-019-50779-9

## Sheet: Overview of strains (phylogeny)
Strain	Acc. No.	Origin	Year of isolation	Source	Reference	% bases above 3*
PNGL_R2-SR001B	ERR3596743 (SRA)	Papua New Guinea - Lihir Island	2013	Homo Sapiens	[1]	98.8
PNGL_R8-LMC-004	ERR3596744 (SRA)	Papua New Guinea - Lihir Island	2016	Homo Sapiens	[1]	97.9
PNGL_C5-SAM001	ERR3596745 (SRA)	Papua New Guinea - Lihir Island	2015	Homo Sapiens	[1]	98.4
PNGL_R6-SAM1-001	ERR3596746 (SRA)	Papua New Guinea - Lihir Island	2015	Homo Sapiens	[1]	98.4
PNGL_R7-Kun2-001B	ERR3596747 (SRA)	Papua New Guinea - Lihir Island	2016	Homo Sapiens	[1]	96.4
PNGL_R6-LES-005	ERR3596758 (SRA)	Papua New Guinea - Lihir Island	2015	Homo Sapiens	[1]	92.1
PNGL_R8-KOS-007	ERR3596783 (SRA)	Papua New Guinea - Lihir Island	2016	Homo Sapiens	[1]	98.6
PNGL_R7-Put1-002	ERR3596784 (SRA)	Papua New Guinea - Lihir Island	2016	Homo Sapiens	[1]	98.6
PNGL_R6-KO5002	ERR3596785 (SRA)	Papua New Guinea - Lihir Island	2015	Homo Sapiens	[1]	88
PNGL_C5-ZUE007	ERR3596787 (SRA)	Papua New Guinea - Lihir Island	2015	Homo Sapiens	[1]	96.4
PNGL_R7-Lan-005	ERR3596788 (SRA)	Papua New Guinea - Lihir Island	2016	Homo Sapiens	[1]	96.5
PNGL_R6-HUR-007	ERR3596789 (SRA)	Papua New Guinea - Lihir Island	2015	Homo Sapiens	[1]	96.7
PNGL_R3-Mat007	ERR3596790 (SRA)	Papua New Guinea - Lihir Island	2014	Homo Sapiens	[1]	93.1
PNGL_R4-ZU-021	ERR3596791 (SRA)	Papua New Guinea - Lihir Island	2014	Homo Sapiens	[1]	95.6
PNGL_R2-SAL033A	ERR3596792 (SRA)	Papua New Guinea - Lihir Island	2013	Homo Sapiens	[1]	88.3
PNGL_R8-WUR-001	ERR3596769 (SRA)	Papua New Guinea - Lihir Island	2016	Homo Sapiens	[1]	83.7
PNGL_R6-LES004	ERR3596793 (SRA)	Papua New Guinea - Lihir Island	2015	Homo Sapiens	[1]	94.4
PNGL_R3-Le002	ERS2967340 (SRA)	Papua New Guinea - Lihir Island	2014	Homo Sapiens	[1]	95.3
PNGL_R2-SR49	ERS2967342 (SRA)	Papua New Guinea - Lihir Island	2013	Homo Sapiens	[1]	92.4
PNGL_R7-Kun2-001	ERR3596748 (SRA)	Papua New Guinea - Lihir Island	2016	Homo Sapiens	[1]	98.8
PNGL_R2-106190	ERR3596749 (SRA)	Papua New Guinea - Lihir Island	2013	Homo Sapiens	[1]	98.5
PNGL_R8-MAZ-003	ERR3596750 (SRA)	Papua New Guinea - Lihir Island	2016	Homo Sapiens	[1]	96.5
PNGL_R4-ZU-015	ERR3596751 (SRA)	Papua New Guinea - Lihir Island	2014	Homo Sapiens	[1]	92.9
PNGL_R2-SR003B	ERR3596752 (SRA)	Papua New Guinea - Lihir Island	2013	Homo Sapiens	[1]	92.3
PNGL_R8-KOS-004	ERR3596753 (SRA)	Papua New Guinea - Lihir Island	2016	Homo Sapiens	[1]	98.4
PNGL_R3-Zu003	ERR3596754 (SRA)	Papua New Guinea - Lihir Island	2014	Homo Sapiens	[1]	96.4
PNGL_R3-Sal007	ERR3596780 (SRA)	Papua New Guinea - Lihir Island	2014	Homo Sapiens	[1]	99
PNGL_R2-64919	ERR3596756 (SRA)	Papua New Guinea - Lihir Island	2013	Homo Sapiens	[1]	98.8
TPP_WP0022.7.liq (ii)	ERR1470330 (SRA)	Solomon Islands	2013	Homo Sapiens	[2]	99.1
TPP_WP0022.7.scab (iii)	ERR1470331 (SRA)	Solomon Islands	2013	Homo Sapiens	[2]	99.1
TPP_CP0461	ERR1470334 (SRA)	Solomon Islands	2013	Homo Sapiens	[2]	98.8
TPP_WP0022.5 (i)	ERR1470335 (SRA)	Solomon Islands	2013	Homo Sapiens	[2]	98.8
TPP_CP0465	ERR1470338 (SRA)	Solomon Islands	2013	Homo Sapiens	[2]	98.9
TPP_CP0433	ERR1470342 (SRA)	Solomon Islands	2013	Homo Sapiens	[2]	84
TPP_CP0495	ERR1470343 (SRA)	Solomon Islands	2013	Homo Sapiens	[2]	99
TPP_CP0492	ERR1470344 (SRA)	Solomon Islands	2013	Homo Sapiens	[2]	98.9
TPP_LIB018	ERR4690811 (SRA)	Liberia	2018	Homo Sapiens	[3]	99.1
TPP_LIB017	ERR4690808 (SRA)	Liberia	2018	Homo Sapiens	[3]	99.1
TPP_LIB015	ERR4690812 (SRA)	Liberia	2018	Homo Sapiens	[3]	99.2
TPP_LIB013	ERR4690805 (SRA)	Liberia	2018	Homo Sapiens	[3]	99.1
TPP_LIB003	ERR4690806 (SRA)	Liberia	2018	Homo Sapiens	[3]	99.2
TPP_LIB001	ERR4690809 (SRA)	Liberia	2018	Homo Sapiens	[3]	99.2
TPP_LIB012	ERR4690810 (SRA)	Liberia	2018	Homo Sapiens	[3]	99.1
TPP_LIB011	ERR4690807 (SRA)	Liberia	2018	Homo Sapiens	[3]	99.1
TPP_LIB008	ERR4690813 (SRA)	Liberia	2018	Homo Sapiens	[3]	99.2
TPP_LIB006	ERR4690814 (SRA)	Liberia	2018	Homo Sapiens	[3]	99.2
TPP_LIB005	ERR4690815 (SRA)	Liberia	2018	Homo Sapiens	[3]	99.2
TPP_LIB004	ERR4690816 (SRA)	Liberia	2018	Homo Sapiens	[3]	99.1
A10	OMPM01000001 - OMPM01000006 (ENA acc. no.)	Senegal - Niokolo-Koba National park, Niokolo Forestry Guard	2015	Chlorocebus sabaeus	[4]	99.98
A12	OMHU01000001 - OMHU01000103 (ENA acc. no.)	Senegal - Niokolo-Koba National park, Niokolo Forestry Guard	2015	Chlorocebus sabaeus	[4]	99.12
BNK07	OMHW01000001 - OMHW01000017 (ENA acc. no.)	Senegal - Niokolo-Koba National park, Niokolo Forestry Guard	2016	Papio papio	[4]	99.91
SNK05	OMHZ01000001 - OMHZ01000017 (ENA acc. no.)	Senegal - Niokolo-Koba National park, Simenti group	2016	Chlorocebus sabaeus	[4]	97.42
Chat-5847	SRS5636328 (SRA)	Cote d'Ivoire	2018	Cercocebus atys	[5]	99.2
OKA-2116	SRR10430858 (SRA)	Cote d'Ivoire	2016	Cercocebus atys	[5]	98.3
TaiNP-1	SRR4308596 (SRA)	Cote d'Ivoire	2013	Cercocebus atys	[6]	85.7
TaiNP-2	SRR4308604 (SRA)	Cote d'Ivoire	2013	Cercocebus atys	[6]	99
Gambia-1	SRR4308597 (SRA)	Gambia	2014	Chlorocebus sabaeus	[6]	99.3
Gambia-2	SRR4308605 (SRA)	Gambia	2014	Chlorocebus sabaeus	[6]	99.3
NKNP-1	SRR4308606 (SRA)	Senegal	2015	Chlorocebus sabaeus	[6]	98.9
NKNP-2	SRR4308607 (SRA)	Senegal	2015	Chlorocebus sabaeus	[6]	94.4
6RUM2090716	CP094202 (Genome)	Tanzania - Ruaha NP	2016	Chlorocebus pygerythrus	[7]	**
7SNM5081115	CP094296 (Genome)	Tanzania - Serengeti NP	2015	Papio anubis	[7]	**
18NCF8220317	CP094297 (Genome)	Tanzania - Ngorongoro Conservation Area	2017	Papio anubis	[7]	**
19LMF8280815	CP094268 (Genome)	Tanzania - Lake Manyara NP	2015	Papio anubis	[7]	**
22LMF5290815	CP094485 (Genome)	Tanzania - Lake Manyara NP	2015	Papio anubis	[7]	**
24SNM5151115	CP094486 (Genome)	Tanzania - Serengeti NP	2015	Papio anubis	[7]	**
32LMM2190317	CP094487 (Genome)	Tanzania - Lake Manyara NP	2017	Chlorocebus pygerythrus	[7]	**
34LMM2190317	CP094488 (Genome)	Tanzania - Lake Manyara NP	2017	Chlorocebus pygerythrus	[7]	**
11LMF5200815	SRR18498190 (SRA)	Tanzania - Lake Manyara NP	2015	Papio anubis	[7]	93.74
49F8190407	SRR18498036 (SRA)	Tanzania - Lake Manyara NP	2007	Papio anubis	[8]	98.19
LMNP-1	CP021113 (Genome)	Tanzania - Lake Manyara NP	2007	Papio anubis	[6]	***
Fribourg Blanc	CP003902 (Genome)	Guinea	1966	Papio papio	[9, 10]	***
Samoa D	CP002374 (Genome)	Samoa	1953	Homo Sapiens	[11]	***
Gauthier	CP002376 (Genome)	Congo	1963	Homo Sapiens	[12]	***
Kampung Dalan L363	CP024088 (Genome)	Indonesia - Sumatra	1990	Homo Sapiens	[13]	***
Sei Geringging K4403	CP024089 (Genome)	Indonesia - Sumatra	1990	Homo Sapiens	[13]	***
CDC-1	CP024750 (Genome)	Ghana	1980	Homo Sapiens	[14]	***
CDC-2	CP002375 (Genome)	Ghana	1980	Homo Sapiens	[14]	***
CDC-2575	CP020366 (Genome)	Ghana	1980	Homo Sapiens	[14]	***
Ghana-051	CP020365 (Genome)	Ghana	1988	Homo Sapiens	[15]	***
Nichols	CP004010 (Genome)	USA - Washington	1912	Homo Sapiens	[16]	***
SS14	CP004011 (Genome)	USA - Atlanta	1977	Homo Sapiens	[17]	***
* with exception of genomes A10, A12, BNK07 and SNK05, where only assembled genomes were available
** Whole genome sequences used (finished by Sanger sequencing)
*** Whole genome sequences were downloaded from NCBI
Reference
1. Beale MA, Noguera-Julian M, Godornes C, Casadellà M, González-Beiras C, Parera M, et al. Yaws re-emergence and bacterial drug resistance selection after mass administration of azithromycin: a genomic epidemiology investigation. Lancet Microbe. 2020;1: e263–e271. doi:10.1016/S2666-5247(20)30113-0
2. Marks M, Fookes M, Wagner J, Butcher R, Ghinai R, Sokana O, et al. Diagnostics for Yaws Eradication: Insights From Direct Next-Generation Sequencing of Cutaneous Strains of Treponema pallidum. Clin Infect Dis. 2018;66: 818–824. doi:10.1093/cid/cix892
3. Timothy JWS, Beale MA, Rogers E, Zaizay Z, Halliday KE, Mulbah T, et al. Epidemiologic and Genomic Reidentification of Yaws, Liberia. Emerg Infect Dis. 2021;27: 1123–1132. doi:10.3201/eid2704.204442
4. Mediannikov O, Fenollar F, Davoust B, Amanzougaghene N, Lepidi H, Arzouni J-P, et al. Epidemic of venereal treponematosis in wild monkeys: a paradigm for syphilis origin. New Microbes New Infect. 2020;35: 100670. doi:10.1016/j.nmni.2020.100670
5. Mubemba B, Gogarten JF, Schuenemann VJ, Düx A, Lang A, Nowak K, et al. Geographically structured genomic diversity of non-human primate-infecting Treponema pallidum subsp. pertenue. Microb Genomics. 2020;6: mgen000463. doi:10.1099/mgen.0.000463
6. Knauf S, Gogarten JF, Schuenemann VJ, De Nys HM, Düx A, Strouhal M, et al. Nonhuman primates across sub-Saharan Africa are infected with the yaws bacterium Treponema pallidum subsp. pertenue. Emerg Microbes Infect. 2018;7: 1–4. doi:10.1038/s41426-018-0156-4
7. Chuma IS, Roos C, Atickem A, Bohm T, Anthony Collins D, Grillová L, et al. Strain diversity of Treponema pallidum subsp. pertenue suggests rare interspecies transmission in African nonhuman primates. Sci Rep. 2019;9: 14243. doi:10.1038/s41598-019-50779-9
8. Knauf S, Batamuzi EK, Mlengeya T, Kilewo M, Lejora IAV, Nordhoff M, et al. Treponema Infection Associated With Genital Ulceration in Wild Baboons. Vet Pathol. 2012;49: 292–303. doi:10.1177/0300985811402839
9. Fribourg-Blanc A, Mollaret HH, Niel G. [Serologic and microscopic confirmation of treponemosis in Guinea baboons]. Bull Soc Pathol Exot Filiales. 1966;59: 54–59.
10. Fribourg-Blanc A, Mollaret HH. Natural treponematosis of the African primate. Primates Med. 1969;3: 113–121.
11. Turner TB, Hollander DH. Biology of the treponematoses. Geneva: World Health Organization; 1957. Available: https://apps.who.int/iris/handle/10665/41677
12. Gastinel P, Vaisman A, Hamelin A, Dunoyer F. [Study of a recently isolated strain of Treponema pertenue]. Prophyl Sanit Morale. 1963 Jul 1;35:182–8.
13. Noordhoek GT, Engelkens HJH, Judanarso J, van der Stek J, Aelbers GN, van der Sluis JJA, et al. Yaws in West Sumatra, Indonesia: Clinical manifestations, serological findings and characterisation of new Treponema isolates by DNA probes. Eur J Clin Microbiol Infect Dis. 1991;10: 12–19. doi:10.1007/BF01967091
14. Liska SL, Perine PL, Hunter EF, Crawford JA, Feeley JC. Isolation and transportation of Treponema pertenue in golden hamsters. Current Microbiology. 1982;7: 41–43. doi:10.1007/BF01570978
15. Engelkens HJ, Oranje AP, Stolz E. Early yaws, imported in The Netherlands. Genitourinary Medicine. 1989;65. doi:https://doi.org/10.1136/sti.65.5.316
16. Nichols HJ, Hough WH. Demonstration of spirochaeta pallida in the cerebrospinal fluid: from a patient with nervous relapse following the use of salvarsan. Journal of the American Medical Association. 1913;60: 108–110. doi:10.1001/jama.1913.04340020016005
17. Stamm LV, Kerner TC, Bankaitis VA, Bassford PJ. Identification and preliminary characterization of Treponema pallidum protein antigens expressed in Escherichia coli. Infect Immun. 1983;41: 709–721. Available: https://www.ncbi.nlm.nih.gov/pmc/articles/PMC264700/
